# Supplementary material for: CD56briCD38+ as a novel neutrophil-specific marker in chronic myeloid leukemia
Source: Heliyon. 2024 Oct 24;10(21):e39465. doi: 10.1016/j.heliyon.2024.e39465 (PMC11570290; doi:10.1016/j.heliyon.2024.e39465)
Supplement: Multimedia component 2 [file mmc2.xlsx]

## Sheet: Sheet1
Antibody(fluorochrome[s])	Clone(s)	Supplier(s)
CD9 (FITC)	M-L13	BD Biosciences
CD117 (PE or PE-Cy7)	104D2/104D2D1	BD Biosciences/Beckman
CD34 (Percp-Cy5.5)	581	Biolegend
CD123 (PE-Cy7)	7G3	BD pharmingen
CD33 (APC)	D3HL60.251	Beckman
HLA-DR (APC-Cy7)	L243	BD Biosciences
CD45 (V500)	HI30	BD Biosciences
CD14 (FITC)	RMO52	Beckman
CD64 (PE)	22	Beckman
CD16 (FITC)	3G8	BD pharmingen
CD13 (PE)	SJ1D1	Beckman
CD11b (APC)	ICRF44	eBioscience
CD10 (BV421)	HI10a	Biolegend
CD56 (PE-Cy7, APC or BV605)	NCAM16.2/NCAM16.2/5.1H11	BD Biosciences/BD Biosciences/Biolegend
CD38 (APC-Cy7 or Pacific Blue)	HB-7/	Biolegend/BD Biosciences
Ki67 (FITC)	MIB-1	Doko Omnis
